# Supplementary material for: Prevalence of Toxoplasma gondii Measured by Western Blot, ELISA and DNA Analysis, by PCR, in Cats of Western Mexico
Source: Pathogens. 2022 Jan 17;11(1):109. doi: 10.3390/pathogens11010109 (PMC8778430; doi:10.3390/pathogens11010109)
Supplement: Supplementary file 1 [file pathogens-11-00109-s001.zip]

Archive with 1 entries (1 files):
- pathogens-1530745-supplementary.pdf
